# Supplementary material for: Identification of Small Molecule Inhibitors against Staphylococcus aureus Dihydroorotase via HTS
Source: Int J Mol Sci. 2021 Sep 15;22(18):9984. doi: 10.3390/ijms22189984 (PMC8467647; doi:10.3390/ijms22189984)
Supplement: Supplementary file 1 [file ijms-22-09984-s001.zip]

Archive with 1 entries (1 files):
- ijms-1362757 supplementary.pdf
